# Supplementary material for: Assessing Genetic Variation in Wild and Domesticated Pikeperch Populations: Implications for Conservation and Fish Farming
Source: Animals (Basel). 2022 May 4;12(9):1178. doi: 10.3390/ani12091178 (PMC9102197; doi:10.3390/ani12091178)
Supplement: Supplementary file 1 [file animals-12-01178-s001.zip]

Archive with 1 entries (1 files):
- animals-1641397-supplementary.pdf
